# Supplementary material for: Cytotoxic unsaturated electrophilic compounds commonly target the ubiquitin proteasome system
Source: Sci Rep. 2019 Jul 8;9:9841. doi: 10.1038/s41598-019-46168-x (PMC6614553; doi:10.1038/s41598-019-46168-x)
Supplement: Supplementary file 2 — Suppl Fig 5 [file 41598_2019_46168_MOESM2_ESM.xlsx]

## Sheet: Compound inhibition of TrxR1
Time (s)	DMSO	Selenite	Auranofin	Juglone	7926128	7990383	7354544	736077	763501	7466934	7271090	7229651	5135568	5158984	5192710	5175170	5140340	5146515	5246472	5253464	5223563	5235208	5235375	5307697	5311280	5468117	5523796	5551108	5545775	5529760	5529396	5534803	5673133	5729375	5565288	5661277	5666718	5809904	5587920	5608726	5649832	5797910	5707067	5677989	5728522	5689908	5871030	6101657	606412
0	0.274867	0.200633	0.098233	0.209433	0.259033	0.435367	0.250433	0.485367	0.4789	0.3192	0.536833	0.126833	0.343767	0.231267	0.3449	0.1277	0.460567	0.407967	0.455033	0.453567	0.354833	0.334367	0.3761	0.232433	0.494967	0.137567	0.432167	0.4635	0.282667	0.366267	0.493367	0.427367	0.4484	1.37233	0.4184	0.249733	0.445367	0.2448	0.290933	0.0693667	0.150367	0.326867	0.0919	0.3621	0.853667	0.233933	0.217367	0.268267	0.336033
28.2	0.449533	0.300033	0.092233	0.216633	0.3428	0.5771	0.3351	0.622533	0.597667	0.415667	0.678067	0.125533	0.479767	0.281767	0.457567	0.1321	0.590267	0.510167	0.5627	0.5638	0.498633	0.4782	0.527633	0.294367	0.662267	0.1402	0.5701	0.596633	0.3398	0.4725	0.581767	0.534833	0.552433	1.43783	0.518733	0.367767	0.551433	0.3307	0.386567	0.0704	0.174167	0.415133	0.0967667	0.4594	0.942067	0.3119	0.279933	0.3735	0.441433
56.3	0.6056	0.392	0.093833	0.206333	0.4242	0.704033	0.414367	0.7507	0.726667	0.5082	0.8063	0.126533	0.598233	0.327533	0.563033	0.129367	0.707533	0.607033	0.663833	0.671633	0.6325	0.6091	0.667767	0.3538	0.8103	0.139667	0.697467	0.7362	0.3934	0.556533	0.6825	0.637833	0.6527	1.51733	0.622833	0.461733	0.651633	0.405933	0.4738	0.0730333	0.197267	0.500867	0.108467	0.543967	1.0199	0.3834	0.3408	0.479233	0.5419
84.5	0.753333	0.477667	0.093933	0.207	0.5025	0.822467	0.4913	0.8675	0.8482	0.5984	0.9284	0.133033	0.708567	0.374833	0.6602	0.1276	0.8176	0.700167	0.7635	0.771167	0.760233	0.730033	0.7967	0.4105	0.9443	0.143033	0.805567	0.857367	0.4478	0.645733	0.7802	0.7449	0.747667	1.59257	0.719	0.554267	0.7458	0.476033	0.555333	0.0796333	0.218	0.580067	0.113633	0.6238	1.10633	0.4477	0.401833	0.578233	0.633233
112.7	0.891867	0.560467	0.0951	0.2063	0.576733	0.939867	0.561433	0.9803	0.963067	0.681533	1.0535	0.131733	0.809967	0.4221	0.747	0.130033	0.9255	0.775833	0.855567	0.860633	0.877333	0.844533	0.915233	0.464967	1.07253	0.140867	0.914567	0.975	0.5037	0.730433	0.8836	0.837867	0.839167	1.66453	0.817233	0.642633	0.839267	0.5427	0.6324	0.0764333	0.243267	0.6505	0.125333	0.7008	1.1856	0.512267	0.458233	0.667233	0.711567
140.8	1.0204	0.6397	0.095133	0.214	0.6495	1.04717	0.632733	1.08283	1.0668	0.765067	1.1586	0.135467	0.9061	0.463467	0.8331	0.129467	1.0182	0.8521	0.9408	0.942767	0.9879	0.9523	1.02697	0.5144	1.18783	0.142433	1.01867	1.0841	0.550433	0.8053	0.964133	0.929733	0.930933	1.7378	0.9097	0.724433	0.9267	0.6048	0.7037	0.0796	0.2552	0.7266	0.129867	0.777767	1.26517	0.571533	0.514433	0.7595	0.794233
169	1.14037	0.715167	0.0957	0.210233	0.7167	1.153	0.7023	1.17997	1.16757	0.8488	1.26453	0.136	0.9978	0.5093	0.910367	0.129867	1.11293	0.9299	1.0265	1.0262	1.0929	1.05397	1.1311	0.5602	1.29897	0.147667	1.11553	1.18537	0.594767	0.882567	1.04857	1.01513	1.0095	1.80713	0.9908	0.8018	1.01083	0.6666	0.769067	0.0764	0.2726	0.787167	0.133433	0.849567	1.33553	0.630667	0.5697	0.847867	0.8648
197.2	1.2549	0.788433	0.095833	0.2104	0.7842	1.2497	0.767067	1.268	1.2575	0.916567	1.3575	0.143833	1.08253	0.5507	0.984533	0.130333	1.19887	0.987433	1.10237	1.10127	1.19267	1.14933	1.22807	0.604033	1.3986	0.143933	1.20267	1.28	0.640833	0.955567	1.12657	1.09403	1.09923	1.87313	1.07267	0.8772	1.09033	0.7233	0.8278	0.0798	0.290833	0.856067	0.1392	0.913767	1.409	0.682467	0.624033	0.927433	0.9419
225.3	1.3585	0.856067	0.0961	0.203233	0.845933	1.34183	0.826367	1.3504	1.34073	0.9885	1.43797	0.142767	1.16177	0.590367	1.04997	0.130167	1.2742	1.05397	1.17087	1.17007	1.2817	1.23807	1.31827	0.643567	1.49107	0.148167	1.28737	1.36547	0.6852	1.0214	1.20173	1.17233	1.18517	1.9367	1.14707	0.944733	1.16587	0.7768	0.893533	0.0816667	0.314033	0.910033	0.144633	0.971633	1.47503	0.734667	0.677167	1.0006	1.02073
253.5	1.45687	0.9238	0.096133	0.204033	0.907733	1.4283	0.886833	1.42667	1.42193	1.05353	1.5135	0.144667	1.2416	0.634967	1.1156	0.129733	1.3512	1.11087	1.24127	1.2332	1.36767	1.3251	1.40083	0.6825	1.57633	0.147567	1.36623	1.44557	0.728267	1.08447	1.27207	1.2415	1.2574	1.9985	1.2217	1.00997	1.23627	0.825333	0.947333	0.0822	0.3319	0.965867	0.153467	1.02923	1.54233	0.7817	0.725067	1.0721	1.08233
281.7	1.54743	0.9877	0.096067	0.203833	0.966467	1.50907	0.945067	1.49737	1.4935	1.11717	1.59283	0.146667	1.31007	0.673633	1.17543	0.129133	1.41897	1.1662	1.3047	1.29067	1.44903	1.4009	1.4812	0.717633	1.6539	0.149933	1.4356	1.5205	0.768633	1.14573	1.34373	1.30537	1.33157	2.05823	1.28837	1.07037	1.30167	0.8792	1.00357	0.0801	0.3481	1.0187	0.150333	1.07647	1.60367	0.832033	0.771933	1.13767	1.14987
309.9	1.62773	1.04963	0.096033	0.206633	1.02173	1.58527	1.0015	1.56527	1.56157	1.1749	1.6533	0.148733	1.378	0.715233	1.23407	0.1265	1.47883	1.21357	1.36303	1.3468	1.5208	1.47657	1.55617	0.750933	1.7238	0.148567	1.5071	1.5903	0.8065	1.2052	1.4062	1.37227	1.40393	2.11623	1.35317	1.1268	1.36487	0.9287	1.0526	0.0842667	0.3611	1.077	0.1564	1.13127	1.66483	0.8784	0.8177	1.2032	1.21463
338.1	1.70743	1.10863	0.0967	0.206567	1.07917	1.6549	1.0546	1.62523	1.629	1.23047	1.75707	0.1513	1.44287	0.752133	1.2852	0.1297	1.5469	1.263	1.4196	1.39657	1.59377	1.54673	1.62237	0.7837	1.79607	0.149167	1.56917	1.6555	0.850233	1.25827	1.46563	1.42767	1.47323	2.1717	1.4116	1.18173	1.4232	0.971533	1.10383	0.0818333	0.378033	1.12443	0.1618	1.17437	1.7208	0.915933	0.862233	1.26397	1.26583
366.2	1.77467	1.167	0.0963	0.203467	1.12823	1.72043	1.10593	1.6822	1.68187	1.28197	1.77123	0.154233	1.501	0.789267	1.33537	0.1285	1.59523	1.30473	1.47247	1.4406	1.6561	1.6112	1.6893	0.814133	1.8545	0.149733	1.62697	1.71037	0.887767	1.31123	1.52087	1.48417	1.53843	2.2268	1.46767	1.2352	1.47937	1.01533	1.1494	0.0849333	0.3895	1.16747	0.163733	1.2208	1.7774	0.9559	0.9044	1.31827	1.3157
394.4	1.84217	1.22167	0.096833	0.205533	1.18253	1.78247	1.1548	1.7373	1.74123	1.33277	1.82897	0.1559	1.55473	0.825733	1.3819	0.129133	1.6547	1.3489	1.52163	1.4852	1.72157	1.6726	1.74637	0.841833	1.9163	0.152467	1.68227	1.7661	0.922567	1.36193	1.57717	1.53677	1.59403	2.28183	1.5218	1.28357	1.53047	1.05547	1.19193	0.0857333	0.401	1.20827	0.167833	1.2583	1.8281	0.995867	0.939033	1.37467	1.37187
422.6	1.9031	1.2738	0.096633	0.207567	1.23113	1.8396	1.2026	1.7893	1.78863	1.379	1.87247	0.1561	1.60703	0.859833	1.42307	0.129333	1.70487	1.38493	1.5669	1.52513	1.7782	1.7309	1.80227	0.867333	1.9695	0.149933	1.73137	1.81533	0.957967	1.40973	1.63007	1.58493	1.64683	2.32927	1.57377	1.33033	1.57867	1.10107	1.23503	0.0881	0.413967	1.24677	0.1719	1.30173	1.88537	1.039	0.9835	1.42313	1.41283
450.7	1.9561	1.32447	0.096667	0.207067	1.27903	1.8933	1.24877	1.83237	1.83623	1.42323	1.91383	0.157533	1.64953	0.891267	1.4641	0.129333	1.74437	1.4196	1.61243	1.5607	1.83387	1.78453	1.85337	0.891733	2.01343	0.152067	1.77933	1.86123	0.991767	1.45277	1.6775	1.6297	1.70287	2.37623	1.6213	1.37167	1.62343	1.13517	1.27337	0.0815	0.4226	1.2873	0.173567	1.33683	1.92567	1.07193	1.01873	1.46957	1.4585
478.9	2.0053	1.37437	0.0968	0.204467	1.32227	1.94317	1.29323	1.87513	1.87797	1.46557	1.95313	0.157367	1.69313	0.9225	1.49797	0.128733	1.78703	1.45263	1.65013	1.59687	1.88177	1.8347	1.90303	0.9145	2.05513	0.152733	1.82017	1.90313	1.0261	1.49507	1.72337	1.67203	1.75077	2.41843	1.6644	1.4121	1.6644	1.1732	1.30867	0.0880667	0.433567	1.32077	0.176233	1.3765	1.97237	1.1061	1.0555	1.50803	1.49483
507.1	2.04803	1.421	0.097033	0.205233	1.3658	1.98837	1.33303	1.91267	1.91613	1.5054	1.99593	0.158167	1.73227	0.952433	1.52977	0.126633	1.82643	1.48257	1.68717	1.62567	1.9305	1.88283	1.9407	0.933567	2.09323	0.1539	1.8603	1.94053	1.0538	1.53507	1.76443	1.7131	1.78813	2.46337	1.70737	1.44813	1.70537	1.207	1.34317	0.0823667	0.444167	1.34807	0.179367	1.40353	2.01263	1.13543	1.0883	1.54697	1.53487
535.3	2.08737	1.4668	0.0971	0.204567	1.40773	2.0265	1.37217	1.94763	1.94767	1.54283	2.02123	0.156733	1.7712	0.983367	1.56203	0.127933	1.8634	1.50833	1.7257	1.6528	1.9703	1.92717	1.98033	0.953967	2.12717	0.151267	1.89963	1.9691	1.08833	1.5718	1.8013	1.75243	1.8297	2.5002	1.7471	1.4853	1.74223	1.23213	1.37097	0.0825667	0.451467	1.38357	0.180833	1.43697	2.0587	1.1647	1.12283	1.5829	1.5692
563.4	2.11977	1.50957	0.0974	0.204633	1.44637	2.06703	1.4105	1.98333	1.9784	1.57847	2.05173	0.1606	1.80333	1.0124	1.5933	0.129733	1.88897	1.5346	1.75923	1.6836	2.00767	1.9692	2.01447	0.9724	2.15593	0.152133	1.9276	2.0037	1.11543	1.60687	1.83723	1.78717	1.85443	2.53747	1.78273	1.51693	1.7743	1.26137	1.4036	0.0842333	0.458333	1.4074	0.183767	1.46677	2.09153	1.19313	1.15567	1.6187	1.60297
591.6	2.15807	1.54947	0.097367	0.2049	1.48897	2.10053	1.44893	2.01193	2.01097	1.6153	2.07803	0.160333	1.83587	1.04163	1.62263	0.128633	1.92563	1.5597	1.7914	1.71067	2.0499	2.00837	2.05147	0.988467	2.18827	0.151733	1.96157	2.0293	1.14453	1.64097	1.86603	1.82137	1.87743	2.59263	1.81837	1.5521	1.80803	1.294	1.42233	0.0825667	0.470433	1.43377	0.183467	1.49743	2.13593	1.2207	1.18333	1.6535	1.63537
619.8	2.18393	1.5893	0.0971	0.205133	1.52453	2.13517	1.4819	2.04247	2.03827	1.64703	2.10427	0.159833	1.86863	1.07143	1.64903	0.1282	1.95537	1.58037	1.82277	1.73377	2.08313	2.04407	2.086	1.00433	2.21387	0.152067	1.98503	2.0504	1.16987	1.67317	1.9004	1.85257	1.9077	2.61967	1.8526	1.5794	1.83453	1.31497	1.45537	0.0882333	0.479967	1.45853	0.1883	1.5227	2.16647	1.24527	1.2152	1.68987	1.66937
647.9	2.20523	1.62593	0.097467	0.205133	1.56203	2.16187	1.51547	2.06623	2.0579	1.67687	2.11693	0.163167	1.89543	1.09947	1.67607	0.128433	1.9798	1.6003	1.8462	1.75847	2.1123	2.07497	2.1153	1.0171	2.23143	0.153767	2.0086	2.06957	1.19573	1.7017	1.9266	1.88427	1.92647	2.65097	1.88143	1.60853	1.86107	1.34193	1.4788	0.0869	0.4883	1.48247	0.190867	1.54847	2.1996	1.271	1.2431	1.719	1.70013
676.1	2.23053	1.66127	0.097133	0.205067	1.59427	2.19057	1.5459	2.09363	2.08197	1.70667	2.13727	0.162967	1.92033	1.12663	1.6941	0.128833	2.0046	1.61773	1.8755	1.7759	2.1433	2.10443	2.14267	1.02877	2.25907	0.154867	2.0341	2.0903	1.21823	1.73087	1.95347	1.91117	1.9503	2.6989	1.9091	1.63453	1.88683	1.36763	1.50187	0.0883	0.4918	1.5074	0.191967	1.57463	2.2236	1.29793	1.26643	1.747	1.73067
704.3	2.2496	1.6951	0.0976	0.205167	1.62733	2.21077	1.57597	2.11197	2.0957	1.7306	2.14733	0.1657	1.94437	1.15503	1.71533	0.1289	2.02667	1.63497	1.90087	1.79303	2.166	2.13657	2.15867	1.04117	2.27177	0.153333	2.05527	2.10433	1.24253	1.76013	1.9782	1.93773	1.97187	2.7388	1.93477	1.66373	1.91053	1.38263	1.52603	0.0874333	0.5021	1.52797	0.1936	1.5958	2.26353	1.31633	1.28623	1.77417	1.75207
732.5	2.26023	1.7279	0.097133	0.204767	1.65653	2.23627	1.60423	2.1307	2.11383	1.7584	2.1588	0.165733	1.9669	1.18077	1.7345	0.126633	2.03977	1.65443	1.9215	1.80923	2.1888	2.15903	2.1862	1.04807	2.28633	0.154967	2.06903	2.1139	1.26427	1.78023	1.99653	1.95607	1.9862	2.7297	1.95593	1.68483	1.9272	1.40617	1.54323	0.0853333	0.509167	1.5504	0.1947	1.61643	2.28163	1.34147	1.31137	1.79777	1.77183
760.6	2.2724	1.75953	0.0975	0.2048	1.68893	2.2509	1.6314	2.1451	2.12193	1.77997	2.16763	0.167	1.98413	1.20783	1.7529	0.1293	2.05737	1.66723	1.9364	1.82087	2.2095	2.1815	2.20087	1.05953	2.2967	0.157467	2.0839	2.12707	1.28417	1.80733	2.01423	1.98093	2.0027	2.77867	1.97923	1.71163	1.94807	1.42587	1.56293	0.088	0.5119	1.5683	0.1955	1.63777	2.3173	1.36237	1.33453	1.82053	1.797
788.8	2.29187	1.79033	0.097767	0.205167	1.7208	2.2756	1.66043	2.1669	2.14283	1.80327	2.18583	0.1699	2.0116	1.235	1.7733	0.128567	2.08287	1.68173	1.96063	1.83833	2.23363	2.2056	2.22543	1.06593	2.31183	0.154767	2.1064	2.14077	1.3067	1.82987	2.03357	2.0008	2.01873	2.80367	1.9973	1.73283	1.96673	1.44687	1.5768	0.092	0.520733	1.5877	0.197667	1.6558	2.3411	1.38423	1.35097	1.84443	1.82083
817	2.2966	1.81767	0.0974	0.205033	1.74827	2.2902	1.68483	2.17797	2.15423	1.82107	2.1975	0.1718	2.0284	1.26137	1.78837	0.1259	2.09837	1.69193	1.98137	1.8484	2.2469	2.22483	2.24047	1.0729	2.32223	0.157433	2.11903	2.14883	1.3303	1.85303	2.055	2.02177	2.0421	2.82933	2.01883	1.75347	1.98597	1.46493	1.5977	0.0917333	0.526	1.60847	0.2008	1.67713	2.36773	1.40547	1.37473	1.86683	1.84163
845.1	2.3103	1.83647	0.097733	0.204933	1.77533	2.30647	1.70883	2.1899	2.1674	1.84333	2.21003	0.170433	2.0487	1.28337	1.8022	0.126233	2.11357	1.7071	1.99877	1.85833	2.2674	2.24237	2.2528	1.07617	2.3334	0.156667	2.128	2.16107	1.34787	1.87193	2.07027	2.03557	2.05487	2.84573	2.03237	1.7743	2.0042	1.48403	1.60937	0.0926667	0.535733	1.62387	0.202133	1.6949	2.38723	1.4263	1.3915	1.88847	1.8634
873.3	2.3161	1.86207	0.0978	0.205767	1.8031	2.3178	1.73453	2.20553	2.17723	1.8601	2.20717	0.170467	2.06697	1.30807	1.8179	0.1274	2.1244	1.71633	2.00977	1.86993	2.28203	2.25947	2.26867	1.0833	2.33613	0.157633	2.1402	2.1648	1.36823	1.88923	2.084	2.05543	2.06197	2.87667	2.0461	1.79153	2.01477	1.4975	1.62717	0.0877333	0.5405	1.63717	0.201933	1.70953	2.41223	1.44487	1.4086	1.8987	1.8769
Slope (A412/min first 200 sec):	0.333227	0.194207	-0.00332458	0.000656168	0.170251	0.272095	0.168161	0.266396	0.255527	0.195043	0.275349	0.00232733	0.253781	0.101413	0.218117	0.0016951	0.249505	0.199758	0.214484	0.218943	0.281391	0.27597	0.291622	0.124061	0.313117	0.00291848	0.262498	0.273615	0.116235	0.196332	0.200906	0.219278	0.209931	0.153756	0.211451	0.213896	0.211233	0.161727	0.184035	0.00426741	0.0475372	0.1756	0.0157977	0.184309	0.177219	0.150346	0.128957	0.215298	0.204795
Percent activity of DMSO control:	100	58.2807	-0.997691	0.196913	51.0915	81.6545	50.4643	79.9442	76.6826	58.5316	82.631	0.698422	76.1586	30.4335	65.4561	0.508693	74.8754	59.9465	64.3658	65.7038	84.4441	82.8173	87.5145	37.2301	93.9651	0.875822	78.7746	82.1107	34.8817	58.9183	60.2911	65.8044	62.9993	46.1415	63.4554	64.1893	63.3902	48.5335	55.228	1.28063	14.2657	52.6969	4.74084	55.3103	53.1826	45.1181	38.6995	64.61	61.458
[truncated: 98 more columns]
